# Supplementary material for: Gene Conversion Explains Elevated Diversity in the Immunity Modulating APL1 Gene of the Malaria Vector Anopheles funestus
Source: Genes (Basel). 2022 Jun 20;13(6):1102. doi: 10.3390/genes13061102 (PMC9222773; doi:10.3390/genes13061102)
Supplement: Supplementary file 1 [file genes-13-01102-s001.zip]

Archive with 13 entries (13 files):
- Figure S1.pdf
- Figure S2.pdf
- Figure S3.pdf
- Figure S4.pdf
- File_S1.txt
- Table_S1.xlsx
- Table_S2.xlsx
- Table_S3.xlsx
- Table_S4.xlsx
- Table_S5.xlsx
- Table_S6.xlsx
- Table_S7.xlsx
- Table_S8.csv
